# Supplementary material for: Accounting for Space — Quantification of Cell-To-Cell Transmission Kinetics Using Virus Dynamics Models
Source: Viruses. 2018 Apr 17;10(4):200. doi: 10.3390/v10040200 (PMC5923494; doi:10.3390/v10040200)
Supplement: Supplementary file 1 [file viruses-10-00200-s001.zip]

Archive with 11 entries (8 files):
- SI_files/
- SI_files/.DS_Store
- __MACOSX/
- __MACOSX/SI_files/
- __MACOSX/SI_files/._.DS_Store
- SI_files/S1_Figure_pkumbergerFINAL.pdf
- SI_files/S1_Table_pkumbergerFINAL.pdf
- __MACOSX/SI_files/._S1_Table_pkumbergerFINAL.pdf
- SI_files/S1_Text_pkumbergerFINAL.pdf
- __MACOSX/SI_files/._S1_Text_pkumbergerFINAL.pdf
- SI_files/S2_Table_pkumbergerFINAL.pdf.pdf
